# Supplementary material for: Escherichia coli O80 in Healthy Cattle: Absence of Shigatoxigenic and Enteropathogenic E. coli O80:H2 and (Phylo) Genomics of Non-Clonal Complex 165 E. coli O80
Source: Microorganisms. 2023 Jan 17;11(2):230. doi: 10.3390/microorganisms11020230 (PMC9962692; doi:10.3390/microorganisms11020230)
Supplement: Supplementary file 1 [file microorganisms-11-00230-s001.zip]

Archive with 2 entries (2 files):
- Figure S1.pdf
- Tables S1_S2_S3.xlsx
